# Supplementary material for: Adipocytes induce distinct gene expression profiles in mammary tumor cells and enhance inflammatory signaling in invasive breast cancer cells
Source: Sci Rep. 2018 Jun 21;8:9482. doi: 10.1038/s41598-018-27210-w (PMC6013441; doi:10.1038/s41598-018-27210-w)
Supplement: Supplementary file 2 — Supplementary Tables [file 41598_2018_27210_MOESM2_ESM.xlsx]

## Sheet: S1_PrimerSeq
Gene name	oligonucleotide sequence	5' -> 3'
TFF1	sense	GTCCCCTGGTGCTTCTATCC
	antisense	GGGACTAATCACCGTGCTGG
TIMP1	sense	ATTGCTGGAAAACTGCAGGATG
	antisense	CCGTCCACAAGCAATGAGTG
TGFBR3	sense	CATCGAGCTAATCACCCCCA
	antisense	CCTCTGCATTATTTTCAAGCC
VTCN1	sense	GCCAGTACCCAGATACGCTG
	antisense	ATGGAGTGTCTCCCTGAAATACC
EPAS1	sense	CCAAGCTAAAGGAGGAGCCC
	antisense	TGAAATCCGTCTGGGTACTGC
GPNMB	sense	CCAAGGGAGCATTCCCACG
	antisense	TGTACACCAAGAGGGAGATCA
CD24	sense	CCCAATCCAAATGGCGTCTG
	antisense	TGGATGTTGCCTCTCCTTCATC
NAV2	sense	AGAAGCGGAAGAACTGGGTC
	antisense	CATTTCGGAGCTGCATGACG
EGR3	sense	GGTGACCATGAGCAGTTTGC
	antisense	TAGGTCACGGTCTTGTTGCC
SERPINA3	sense	TCCCTGAGGCAGAGTTGAGA
	antisense	TCAGGGGCCTTCAGGACTAA
MAFB	sense	ACTTGAGCGAGAGGGAGGAA
	antisense	CCTTGGTGACTTCTCGGGAC
PCDH10	sense	CTAGTTGACAGACCTCGCCG
	antisense	GCGTCCATCAGAAGGGACAA
PABPC4L	sense	CCTAGGAGGGCCAGATTGGT
	antisense	CCTCGGGATCACCACACAAA
IL8	sense	GCTTGAAGTTTCACTGGCATCT
	antisense	CAGAGACAGCAGAGCACACA
IL6	sense	GAGATGCCGTCGAGGATGTA
	antisense	CTTCGGTCCAGTTGCCTTCTC
IL1B	sense	CATGGCCACAACAACTGACG
	antisense	AGCCATGGCAGAAGTACCTG
CFB	sense	TCTGTGACAACGGAGCGGG
	antisense	CCCATCCTCAGCATCGACTC
RELB	sense	CACTCTCGCTCGCCGTTTC
	antisense	CGAAGCCGTTCTCCTTGATGT

## Sheet: S2_MCF7_2fold
No	Fold change	Gene symbol	Gene name	p-value
1	↑4,84	EGR3	early growth response 3	<1.0E-06
2	↑4,35	NAV2	neuron navigator 2	<1.0E-06
3	↑4,23	MGP	matrix Gla protein	<1.0E-06
4	↑3,89	KLK6	kallikrein-related peptidase 6	<1.0E-06
5	↑3,45	ASS1	argininosuccinate synthase 1	<1.0E-06
6	↑3,42	SERPINA3	serpin peptidase inhibitor, clade A (alpha-1 antiproteinase, antitrypsin), member 3	<1.0E-06
7	↑3,36	MXD1	MAX dimerization protein 1	<1.0E-06
8	↑3,31	PDZK1	PDZ domain containing 1	<1.0E-06
9	↑3,11	FHL2	four and a half LIM domains 2	<1.0E-06
10	↑3,11	SEMA3B	sema domain, immunoglobulin domain (Ig), short basic domain, secreted, (semaphorin) 3B	<1.0E-06
11	↑3,10	AK4	adenylate kinase 4	<1.0E-06
12	↑2,99	CD68	CD68 molecule	<1.0E-06
13	↑2,96	H19	H19, imprinted maternally expressed transcript (non-protein coding)	<1.0E-06
14	↑2,87	TFF3	trefoil factor 3 (intestinal)	<1.0E-06
15	↑2,87	BHLHE40	basic helix-loop-helix family, member e40	<1.0E-06
16	↑2,82	GREB1	growth regulation by estrogen in breast cancer 1	<1.0E-06
17	↑2,73	PDZK1P1	PDZ domain containing 1 pseudogene 1	<1.0E-06
18	↑2,68	DHRS2	dehydrogenase/reductase (SDR family) member 2	<1.0E-06
19	↑2,66	RGS22	regulator of G-protein signaling 22	<1.0E-06
20	↑2,64	ISG20	interferon stimulated exonuclease gene 20kDa	<1.0E-06
21	↑2,62	IGSF1	immunoglobulin superfamily, member 1	<1.0E-06
22	↑2,59	MIR21	microRNA 21	<1.0E-06
23	↑2,58	AK4	adenylate kinase 4	<1.0E-06
24	↑2,53	DUSP5	dual specificity phosphatase 5	<1.0E-06
25	↑2,41	SLC7A5	solute carrier family 7 (cationic amino acid transporter, y+ system), member 5	<1.0E-06
26	↑2,36	BNIP3	BCL2/adenovirus E1B 19kDa interacting protein 3	<1.0E-06
27	↑2,34	PPFIA4	protein tyrosine phosphatase, receptor type, f polypeptide (PTPRF), interacting protein (liprin), alpha 4	<1.0E-06
28	↑2,34	C1QTNF6	C1q and tumor necrosis factor related protein 6	<1.0E-06
29	↑2,34	AK4	adenylate kinase 4	1e-06
30	↑2,33	KRT13	keratin 13	<1.0E-06
31	↑2,23	ZNF750	zinc finger protein 750	<1.0E-06
32	↑2,21	NDRG1	N-myc downstream regulated 1	<1.0E-06
33	↑2,20	CRABP1	cellular retinoic acid binding protein 1	1e-06
34	↑2,20	ANXA8L2	annexin A8-like 2	1e-06
35	↑2,19	TPR	translocated promoter region (to activated MET oncogene)	<1.0E-06
36	↑2,17	LOC727941	similar to RIKEN cDNA 4930443G12	<1.0E-06
37	↑2,15	KLK3	kallikrein-related peptidase 3	<1.0E-06
38	↑2,15	TGFA	transforming growth factor, alpha	<1.0E-06
39	↑2,12	HSPB8	heat shock 22kDa protein 8	3e-05
40	↑2,12	2005-09-01	septin 5	<1.0E-06
41	↑2,12	CPE	carboxypeptidase E	5e-06
42	↑2,11	MTSS1	metastasis suppressor 1	<1.0E-06
43	↑2,10	FAM178B	family with sequence similarity 178, member B	1e-06
44	↑2,10	FAM102B	family with sequence similarity 102, member B	1e-06
45	↑2,07	KLK11	kallikrein-related peptidase 11	1e-06
46	↑2,06	KRT6A	keratin 6A	1e-06
47	↑2,06	ALDOC	aldolase C, fructose-bisphosphate	<1.0E-06
48	↑2,04	BOK	BCL2-related ovarian killer	1e-06
49	↑2,02	FAM46C	family with sequence similarity 46, member C	1e-06
50	↑2,02	PITX1	paired-like homeodomain 1	1e-06
51	↑2,01	PFKFB4	6-phosphofructo-2-kinase/fructose-2,6-biphosphatase 4	1e-06
52	↓2,60	KCNJ8	potassium inwardly-rectifying channel, subfamily J, member 8	<1.0E-06
53	↓2,55	PCDH10	protocadherin 10	<1.0E-06
54	↓2,41	APOD	apolipoprotein D	<1.0E-06
55	↓2,39	MAFB	v-maf musculoaponeurotic fibrosarcoma oncogene homolog B (avian)	<1.0E-06
56	↓2,19	PABPC4L	poly(A) binding protein, cytoplasmic 4-like	<1.0E-06
57	↓2,17	TRMT2B	TRM2 tRNA methyltransferase 2 homolog B (S. cerevisiae)	3.8e-05
58	↓2,06	ID2	inhibitor of DNA binding 2, dominant negative helix-loop-helix protein	5e-06
59	↓2,01	ANXA9	annexin A9	1e-06
60	↓2,00	LYPD1	LY6/PLAUR domain containing 1	1e-06

## Sheet: S3_T47D_2fold
No	Fold change	Gene symbol	Gene name	p-value
1	↑9,93	TFF1	trefoil factor 1	<1.0E-06
2	↑4,25	TIMP1	TIMP metallopeptidase inhibitor 1	<1.0E-06
3	↑3,81	TFF3	trefoil factor 3 (intestinal)	<1.0E-06
4	↑3,37	SYN1	synapsin I	<1.0E-06
5	↑3,35	KREMEN2	kringle containing transmembrane protein 2	<1.0E-06
6	↑3,26	HEY2	hairy/enhancer-of-split related with YRPW motif 2	<1.0E-06
7	↑3,10	TGFBR3	transforming growth factor, beta receptor III	<1.0E-06
8	↑3,01	FOXJ1	forkhead box J1	<1.0E-06
9	↑2,94	CDC20B	cell division cycle 20 homolog B (S. cerevisiae)	<1.0E-06
10	↑2,83	ABCC12	ATP-binding cassette, sub-family C (CFTR/MRP), member 12	<1.0E-06
11	↑2,82	FGFBP2	fibroblast growth factor binding protein 2	<1.0E-06
12	↑2,64	IRS1	insulin receptor substrate 1	<1.0E-06
13	↑2,59	PRAME	preferentially expressed antigen in melanoma	<1.0E-06
14	↑2,46	TNNT1	troponin T type 1 (skeletal, slow)	<1.0E-06
15	↑2,43	CYP4X1	cytochrome P450, family 4, subfamily X, polypeptide 1	<1.0E-06
16	↑2,41	SULF1	sulfatase 1	<1.0E-06
17	↑2,39	STMN3	stathmin-like 3	<1.0E-06
18	↑2,39	CCNO	cyclin O	<1.0E-06
19	↑2,35	CMTM7	CKLF-like MARVEL transmembrane domain containing 7	<1.0E-06
20	↑2,35	C6orf126	chromosome 6 open reading frame 126	<1.0E-06
21	↑2,34	OLFML2A	olfactomedin-like 2A	<1.0E-06
22	↑2,33	ABCC11	ATP-binding cassette, sub-family C (CFTR/MRP), member 11	<1.0E-06
23	↑2,32	SLC16A3	solute carrier family 16, member 3 (monocarboxylic acid transporter 4)	<1.0E-06
24	↑2,30	CLIC6	chloride intracellular channel 6	<1.0E-06
25	↑2,27	TUBB2B	tubulin, beta 2B	<1.0E-06
26	↑2,18	CMTM7	CKLF-like MARVEL transmembrane domain containing 7	<1.0E-06
27	↑2,11	ISG20	interferon stimulated exonuclease gene 20kDa	<1.0E-06
28	↑2,10	SYTL4	synaptotagmin-like 4	<1.0E-06
29	↑2,09	DOK7	docking protein 7	<1.0E-06
30	↑2,08	SAT1	spermidine/spermine N1-acetyltransferase 1	<1.0E-06
31	↑2,04	PNKD	paroxysmal nonkinesigenic dyskinesia	<1.0E-06
32	↑2,04	LFNG	LFNG O-fucosylpeptide 3-beta-N-acetylglucosaminyltransferase	<1.0E-06
33	↑2,02	ACTA2	actin, alpha 2, smooth muscle, aorta	<1.0E-06
34	↑2,00	BMP4	bone morphogenetic protein 4	<1.0E-06
35	↓4,27	VTCN1	V-set domain containing T cell activation inhibitor 1	<1.0E-06
36	↓2,44	ALDH3B2	aldehyde dehydrogenase 3 family, member B2	<1.0E-06
37	↓2,40	EPAS1	endothelial PAS domain protein 1	<1.0E-06
38	↓2,36	GPNMB	glycoprotein (transmembrane) nmb	<1.0E-06
39	↓2,32	SCARA3	scavenger receptor class A, member 3	<1.0E-06
40	↓2,32	ALDH1A3	aldehyde dehydrogenase 1 family, member A3	<1.0E-06
41	↓2,27	S100A9	S100 calcium binding protein A9	<1.0E-06
42	↓2,23	LOC149501	keratin 8 pseudogene	<1.0E-06
43	↓2,18	FBXO32	F-box protein 32	<1.0E-06
44	↓2,13	P2RY2	purinergic receptor P2Y, G-protein coupled, 2	<1.0E-06
45	↓2,08	SLC7A5	solute carrier family 7 (cationic amino acid transporter, y+ system), member 5	<1.0E-06
46	↓2,04	DLG2	discs, large homolog 2 (Drosophila)	<1.0E-06
47	↓2,04	SOD3	superoxide dismutase 3, extracellular	<1.0E-06
48	↓2,04	CD24	CD24 molecule	<1.0E-06

## Sheet: S4_MDA231_2fold
No	Fold change	Gene symbol	Gene name	p-value
1	↑3,95	IL8	interleukin 8	<1.0E-06
2	↑3,22	GDF15	growth differentiation factor 15	<1.0E-06
3	↑2,89	CFB	complement factor B	<1.0E-06
4	↑2,67	STC1	stanniocalcin 1	<1.0E-06
5	↑2,62	CXCL2	chemokine (C-X-C motif) ligand 2	<1.0E-06
6	↑2,43	LTB	lymphotoxin beta (TNF superfamily, member 3)	<1.0E-06
7	↑2,42	IL6	interleukin 6 (interferon, beta 2)	<1.0E-06
8	↑2,30	NDRG1	N-myc downstream regulated 1	<1.0E-06
9	↑2,27	IL1A	interleukin 1, alpha	<1.0E-06
10	↑2,25	IL24	interleukin 24	<1.0E-06
11	↑2,24	RASD1	RAS, dexamethasone-induced 1	<1.0E-06
12	↑2,24	PSG6	pregnancy specific beta-1-glycoprotein 6	<1.0E-06
13	↑2,22	IL1B	interleukin 1, beta	<1.0E-06
14	↑2,21	DUSP1	dual specificity phosphatase 1	<1.0E-06
15	↑2,19	PTGS2	prostaglandin-endoperoxide synthase 2 (prostaglandin G/H synthase and cyclooxygenase)	<1.0E-06
16	↑2,19	KYNU	kynureninase (L-kynurenine hydrolase)	<1.0E-06
17	↑2,19	SPINK4	serine peptidase inhibitor, Kazal type 4	<1.0E-06
18	↑2,18	CLDN7	claudin 7	<1.0E-06
19	↑2,09	ICAM1	intercellular adhesion molecule 1	<1.0E-06
20	↑2,09	MMP1	matrix metallopeptidase 1 (interstitial collagenase)	<1.0E-06
21	↑2,08	TNFSF10	tumor necrosis factor (ligand) superfamily, member 10	<1.0E-06
22	↑2,04	CSF2	colony stimulating factor 2 (granulocyte-macrophage)	<1.0E-06
23	↑2,02	EGR1	early growth response 1	<1.0E-06
24	↑2,00	CST1	cystatin SN	<1.0E-06
25	↓4,03	MGP	matrix Gla protein	0.0001
26	↓2,03	ID3	inhibitor of DNA binding 3, dominant negative helix-loop-helix protein	<1.0E-06

## Sheet: S5_GO_Terms
Supplemental Table S5_A: MCF7
	Homo sapiens	MCF7 gene list (≥1.3-fold change)
	(REF)
PANTHER GO-Slim Biological Process	#	#	expected	Fold Enrichment	+/-	raw P value	FDR
nervous system development	314	23	7.94	2.9	+	1.21e-05	0.00147
system development	452	25	11.43	2.19	+	0.000442	0.0216
developmental process	1501	70	37.95	1.84	+	1.67e-06	0.000406
cellular component morphogenesis	423	23	10.69	2.15	+	0.000931	0.0325
cell differentiation	548	29	13.85	2.09	+	0.000314	0.0192
signal transduction	2318	84	58.61	1.43	+	0.000993	0.0303
cell communication	2686	93	67.91	1.37	+	0.00202	0.0493
metabolic process	5878	185	148.61	1.24	+	0.000735	0.0299
Unclassified	10206	209	258.04	0.81	-	2.87e-05	0.00234
sensory perception of chemical stimulus	282	0	7.13	< 0.01	-	0.00152	0.0411
Supplemental Table S5_B: T47D
	Homo sapiens	T47D gene list (≥1.3-fold change)
	(REF)
PANTHER GO-Slim Biological Process	#	#	expected	Fold Enrichment	+/-	raw P value	FDR
transmembrane receptor protein serine/	67	9	2.19	4.11	+	0.000645	0.0315
threonine kinase signaling pathway
cell communication	2686	116	87.7	1.32	+	0.00213	0.0473
cellular process	8247	320	269.26	1.19	+	0.000117	0.0142
transmembrane receptor protein tyrosine	151	13	4.93	2.64	+	0.00219	0.0445
kinase signaling pathway
fatty acid metabolic process	164	14	5.35	2.61	+	0.00162	0.044
lipid metabolic process	394	25	12.86	1.94	+	0.00263	0.0493
nervous system development	314	24	10.25	2.34	+	0.000226	0.0138
developmental process	1501	73	49.01	1.49	+	0.000956	0.0389
cellular component morphogenesis	423	30	13.81	2.17	+	0.000178	0.0144
Unclassified	10206	280	333.22	0.84	-	6.31e-05	0.0154
sensory perception of smell	240	0	7.84	< 0.01	-	0.00109	0.038
sensory perception of chemical stimulus	282	1	9.21	0.11	-	0.00182	0.0445
sensory perception	424	3	13.84	0.22	-	0.00112	0.034
Supplemental Table S5_C: MDA-MB-231
	Homo sapiens (REF)	MDA-MB-231 gene list (≥1.3-fold change)
PANTHER GO-Slim Biological Process	#	#	expected	Fold Enrichment	+/-	raw P value	FDR
chromatin assembly	40	5	0.68	7.33	+	0.00091	0.0444
DNA recombination	52	6	0.89	6.76	+	0.000415	0.0337
DNA metabolic process	391	22	6.67	3.3	+	2.14e-06	0.000522
DNA repair	167	10	2.85	3.51	+	0.000842	0.0514
response to stress	653	29	11.14	2.6	+	4.92e-06	0.0006
Supplemental Tables S5-A, S5-B and S5-C:
Enriched GO terms (Biological Process) in genes with ≥1.3-fold expression changes in (A) MCF7, (B) T47D and (C) MDA-MB-231 cells. Overrepresentation was tested in the PANTHER GO-slim Biological Process data set. The complete Homo Sapiens gene list was used as reference set to test for overrepresentation. # number of genes in Reference set or gene list. Expected: number of genes expected by chance…

## Sheet: S6_MDA_up
Pathway	set size	number of genes	p-value	database	genes
TNF signaling pathway - Homo sapiens	110	17 (15.5%)	7.5e-12	KEGG	TRAF1; CEBPB; BCL3; CXCL1; CFLAR; JUNB; PTGS2; NFKBIA; VCAM1; FOS; ICAM1; BIRC3; CXCL2; CSF2; TNFAIP3; IL1B; IL6
Rheumatoid arthritis - Homo sapiens	90	15 (16.9%)	3.69e-11	KEGG	IL11; HLA-DMA; HLA-DMB; HLA-DPA1; MMP1; VEGFA; FOS; ICAM1; CXCL1; IL23A; CSF2; LTB; IL1A; IL1B; IL6
NF-kappa B signaling pathway - Homo sapiens	95	14 (14.9%)	9.28e-10	KEGG	TRAF1; TICAM1; NFKB2; PTGS2; CFLAR; NFKBIA; VCAM1; ICAM1; BIRC3; RELB; CXCL2; LTB; TNFAIP3; IL1B
Spinal Cord Injury	117	14 (12.0%)	1.71e-08	Wikipathways	PTGS2; IL1B; IL1A; CSPG4; EGR1; ZFP36; CXCL1; IL6; LTB; ICAM1; RHOB; CXCL2; MYC; FOS
Senescence and Autophagy in Cancer	105	13 (12.4%)	3.72e-08	Wikipathways	IL1B; IL1A; MAP1LC3A; CXCL1; IGFBP3; IL6; TNFSF15; GABARAPL1; BMP2; CDKN1A; IL24; SERPINE1; CEBPB
Nuclear Receptors Meta-Pathway	316	22 (7.0%)	4.01e-08	Wikipathways	SLC2A3; IL1B; MAFF; TNFAIP3; FGFBP1; EGR1; SLC2A10; PTGS2; FTH1; HSPA1A; IL11; BHLHE40; MYC; BIRC3; SRGN; JUNB; TSC22D3; ANGPTL4; S100P; GSTA4; PDK4; NFKB2
Glucocorticoid Receptor Pathway	71	11 (15.5%)	4.02e-08	Wikipathways	BIRC3; PTGS2; TSC22D3; S100P; IL11; BHLHE40; TNFAIP3; SRGN; FGFBP1; NFKB2; ANGPTL4
HTLV-I infection - Homo sapiens (human)	258	19 (7.4%)	1.47e-07	KEGG	MYC; CDKN1A; FOS; HLA-A; HLA-DMB; HLA-DPA1; NFKBIA; RRAS; NFKB2; HLA-DMA; VCAM1; ICAM1; RELB; ZFP36; EGR1; CSF2; POLD4; ATF3; IL6
Photodynamic therapy-induced HIF-1 survival signaling	36	8 (22.2%)	1.62e-07	Wikipathways	BNIP3L; BNIP3; SERPINE1; PTGS2; PGK1; SLC2A3; IGFBP3; VEGFA
AGE-RAGE signaling pathway in diabetic complications - Homo sapiens	101	12 (11.9%)	2e-07	KEGG	F3; PIM1; VCAM1; VEGFA; COL4A5; ICAM1; IL1A; IL1B; EGR1; SERPINE1; PRKCZ; IL6
Selenium Micronutrient Network	83	11 (13.3%)	2.11e-07	Wikipathways	SERPINE1; ICAM1; SOD2; PRDX5; IL6; KYNU; CTH; NFKB2; SERPINA3; PTGS2; IL1B
HIF-1-alpha transcription factor network	67	10 (14.9%)	2.43e-07	PID	CA9; TFF3; SERPINE1; BHLHE40; PGK1; PLIN2; BNIP3; NDRG1; VEGFA; FOS
Cytokines and Inflammatory Response	29	7 (25.0%)	4.15e-07	Wikipathways	CXCL2; IL11; IL1B; IL1A; CXCL1; CSF2; IL6
AP-1 transcription factor network	71	10 (14.1%)	4.26e-07	PID	JUNB; HLA-A; MMP1; ATF3; FOS; CSF2; DUSP1; MYC; EGR1; IL6
Table S6: Over-represented cellular pathways of ≥ 1.3 fold up-regulated genes in MDA-MB-231 breast cancer cells grown as co-cultures with 3T3-L1 adipocytes for 5 days. The Consensus Path Database over-representation analysis was used including all available databases (accessed 25. April 2017).

## Sheet: S7_MDA_down
Pathway	set size	number of genes	p-value	database	genes
Cell Cycle, Mitotic	468	35 (7.5%)	2.95e-20	Reactome	H2AFX; KIF23; CDC25A; FOXM1; MCM2; CENPM; BUB1B; CDCA8; CENPF; HAUS8; ERCC6L; RBL1; NCAPG2; H2AFV; LMNB1; CDT1; POLE; ZWILCH; TMPO; KIF20A; MCM4; PRIM1; SKA2; PKMYT1; HIST1H2BK; E2F2; ZWINT; CENPE; POLA1; CDC7; KIF2C; MCM7; GINS2; CDCA5; FEN1
Cell Cycle	551	37 (6.7%)	7.96e-20	Reactome	H2AFX; KIF23; CDC25A; FOXM1; MCM2; CENPM; BUB1B; CDCA8; CENPF; ERCC6L; RBL1; NCAPG2; H2AFV; LMNB1; CDT1; POLE; ZWILCH; TMPO; KIF20A; MCM4; EXO1; HAUS8; PRIM1; SKA2; RMI1; PKMYT1; HIST1H2BK; E2F2; ZWINT; CENPE; POLA1; CDC7; KIF2C; MCM7; GINS2; CDCA5; FEN1
Retinoblastoma (RB) in Cancer	89	14 (15.7%)	5.92e-13	Wikipathways	CDC25A; PRKDC; CDT1; KIF4A; E2F2; TYMS; PRIM1; RRM2; FANCG; MCM7; MCM4; POLE; POLA1; CDC7
M Phase	267	19 (7.1%)	6.79e-11	Reactome	LMNB1; HIST1H2BK; ZWINT; H2AFX; ZWILCH; KIF23; NCAPG2; TMPO; CENPE; SKA2; KIF20A; ERCC6L; KIF2C; CDCA8; CDCA5; CENPF; BUB1B; H2AFV; CENPM
DNA Replication	60	10 (16.7%)	7.56e-10	Reactome	CDT1; POLA1; POLE; CDC7; PRIM1; MCM4; MCM2; FEN1; MCM7; GINS2
S Phase	82	11 (13.4%)	1.16e-09	Reactome	CDT1; POLA1; POLE; CDC25A; CDCA5; PRIM1; MCM4; MCM2; FEN1; MCM7; GINS2
Activation of the pre-replicative complex	32	8 (25.0%)	1.3e-09	Reactome	CDT1; POLA1; POLE; CDC7; PRIM1; MCM4; MCM2; MCM7
Mitotic Anaphase	135	13 (9.6%)	2.24e-09	Reactome	LMNB1; CDCA8; ZWINT; ZWILCH; TMPO; CENPE; SKA2; ERCCL6; CENPF; KIF2C; CENPM; CDCA5; BUB1B
Mitotic Metaphase and Anaphase	136	13 (9.6%)	2.46e-09	Reactome	LMNB1; CDCA8; ZWINT; ZWILCH; TMPO; CENPE; SKA2; ERCCL6; CENPF; KIF2C; CENPM; CDCA5; BUB1B
Mitotic G1-G1/S phases	92	11 (12.0%)	4.07e-09	Reactome	E2F2; CDT1; POLE; CDC25A; MCM2; POLA1; CDC7; RBL1; MCM4; MCM7; PRIM1
DNA Replication Pre-Initiation	37	8 (21.6%)	4.55e-09	Reactome	CDT1; POLA1; POLE; CDC7; PRIM1; MCM4; MCM2; MCM7
M/G1 Transition	37	8 (21.6%)	4.55e-09	Reactome	CDT1; POLA1; POLE; CDC7; PRIM1; MCM4; MCM2; MCM7
Synthesis of DNA	55	9 (16.4%)	6.54e-09	Reactome	CDT1; POLA1; POLE; PRIM1; MCM4; MCM2; FEN1; MCM7; GINS2
DNA Replication	42	8 (19.0%)	1.33e-08	Wikipathways	CDT1; POLA1; POLE; CDC7; PRIM1; MCM4; MCM2; MCM7
Cell Cycle	103	11 (10.7%)	1.36e-08	Wikipathways	CDC25A; MCM7; PRKDC; BUB1B; PKMYT1; E2F2; MCM2; MCM4; KITLG; CDC7; RBL1
Table S7: Over-represented cellular pathways of ≥ 1.3 fold down-regulated genes in MDA-MB-231 breast cancer cells grown as co-cultures with 3T3-L1 adipocytes for 5 days. The Consensus Path Database over-representation analysis was used including all available databases (accessed 25. April 2017).
